# Supplementary material for: DHA: Nutritional Programming During the First 1000 Days of Life
Source: Nutrients. 2026 Apr 9;18(8):1178. doi: 10.3390/nu18081178 (PMC13118849; doi:10.3390/nu18081178)
Supplement: Supplementary file 1 [file nutrients-18-01178-s001.zip]

Archive with 1 entries (1 files):
- nutrients-4181288-supplementary.pdf
